# Supplementary material for: Modeling the Characteristic Residues of Chlorophyll f Synthase (ChlF) from Halomicronema hongdechloris to Determine Its Reaction Mechanism
Source: Microorganisms. 2023 Sep 13;11(9):2305. doi: 10.3390/microorganisms11092305 (PMC10535343; doi:10.3390/microorganisms11092305)
Supplement: Supplementary file 1 [file microorganisms-11-02305-s001.zip]

Archive with 1 entries (1 files):
- microorganisms-2608506-Supplementary Material.pdf
